# Supplementary material for: Comparative genome and transcriptome analysis of diatom, Skeletonema costatum, reveals evolution of genes for harmful algal bloom
Source: BMC Genomics. 2018 Oct 22;19:765. doi: 10.1186/s12864-018-5144-5 (PMC6198448; doi:10.1186/s12864-018-5144-5)
Supplement: Supplementary file 1 — Table S1. Sheet-1, The number and length (bp) of each repetitive element in four species, Sheet-2, The number of genes from Harmful algal bloom related genes, selected as shown in the methods, Sheet-3, Highly duplicated genes in Sc, and their annotations. Kog representes functional ID of eukaryotic cluster of genes, Sheet-4, The number of silicate and silaffin related genes in four species, Sheet-5, Genes known to be related to harmful algal blooms in the publications, Sheet-6, Orthologs of HAB genes found in Arabidopsis thaliana, and used in this study, Sheet-7, Orthologs of HAB genes found in Clamydomonas reinhardtii, and used in this study. (XLSX 502 kb) [file 12864_2018_5144_MOESM1_ESM.xlsx]

## Sheet: 1-Repetitive element
	Sc (#/bp)	Tp (#/bp)	Pt (#/bp)	Vb (#/bp)
SINEs	6/344	29/1731	13/798	43/2943
LINEs	75/4545	265/18404	113/7830	305/23617
LTR elements	4/193	2/133	2/105	15/1478
DNA elements	32/1955	64/4725	41/2587	115/9614
Total interspersed repeats	7221 bp	24993 bp	11320 bp	37905 bp
	0.0002	0.0008	0.0004	0.0005
Small RNA	95/8514	87/10854	67/9859	101/16741
	0.0002	0.0003	0.0004	0.0002
Simple repeats	14985/561722	6757/283364	2543/104799	124000/4404840
	0.012	0.0091	0.004	0.0606
Low complexity	1095/52821	23307	106/4580	5017/231096
	0.0011	0.0007	0.0002	0.0032

## Sheet: 2-#genes in the venn diagram
	All_categories_gene	Cell growth	Chloroplast	Glutamine family amino acid metabolic process	Nitrogen compound transport	Phosphorus metabolic process	Response to stimulus
S:	2553	485	1412	58	522	1424	1932
T:	2708	528	1472	56	555	1463	2061
P:	2561	478	1407	62	517	1343	1954
A:	3605	850	1936	75	806	1998	2796
STPA:	1039	141	577	30	164	560	755
STP:	508	104	277	8	108	281	391
SPA:	64	14	37	3	18	23	51
STA:	155	34	94	4	28	86	108
TPA:	181	30	105	4	38	85	138
ST:	257	54	137	0	69	151	204
SP:	87	11	46	0	17	39	58
SA:	49	10	29	1	12	23	38
TP:	151	41	74	2	39	83	122
TA:	71	18	35	1	17	35	59
PA:	101	20	59	3	18	48	86
S:	394	117	215	12	106	261	327
T:	346	106	173	7	92	182	284
P:	430	117	232	12	115	224	353
A:	1945	583	1000	29	511	1138	1561
the number of duplicated genes	324	106	184	10	93	224	273

## Sheet: 3-Duplication_list
Sequence ID	Number of expansion	kog id	kog defline	kog Class	kog Group
jgi|Phatr2|40634|fgenesh1_pg.C_chr_25000002	111	KOG0192	Tyrosine kinase specific for activated (GTP-bound) p21cdc42Hs	Signal transduction mechanisms	CELLULAR PROCESSES AND SIGNALING
jgi|Phatr2|40278|fgenesh1_pg.C_chr_22000240	73	KOG0192	Tyrosine kinase specific for activated (GTP-bound) p21cdc42Hs	Signal transduction mechanisms	CELLULAR PROCESSES AND SIGNALING
jgi|Thaps3|264269|thaps1_ua_kg.chr_15000007	64	NA
jgi|Auran1|12439	57	KOG0229	Phosphatidylinositol-4-phosphate 5-kinase	Signal transduction mechanisms	CELLULAR PROCESSES AND SIGNALING
jgi|Auran1|52027	55	KOG0229	Phosphatidylinositol-4-phosphate 5-kinase	Signal transduction mechanisms	CELLULAR PROCESSES AND SIGNALING
jgi|Phatr2|50519|estExt_fgenesh1_pg.C_chr_300103	51	KOG0192	Tyrosine kinase specific for activated (GTP-bound) p21cdc42Hs	Signal transduction mechanisms	CELLULAR PROCESSES AND SIGNALING
jgi|Phatr2|19094|estExt_gwp_gw1.C_chr_40281	46	NA
jgi|Thaps3|8145|fgenesh1_pg.C_chr_9000313	45	KOG0519	Sensory transduction histidine kinase	Signal transduction mechanisms	CELLULAR PROCESSES AND SIGNALING
jgi|Thaps3|264653|thaps1_ua_kg.chr_19c_29000020	44	NA
jgi|Thaps3|264655|thaps1_ua_kg.chr_19c_29000022	42	NA
jgi|Thaps3|24942|estExt_fgenesh1_pg.C_chr_140348	42	KOG2043	Signaling protein SWIFT and related BRCT domain proteins	Transcription	INFORMATION STORAGE AND PROCESSING
jgi|Thaps3|24063|estExt_fgenesh1_pg.C_chr_90346	42	KOG0519	Sensory transduction histidine kinase	Signal transduction mechanisms	CELLULAR PROCESSES AND SIGNALING
jgi|Thaps3|9568|fgenesh1_pg.C_chr_13000288	41	NA
jgi|Thaps3|264621|thaps1_ua_kg.chr_19b_31000012	40	KOG0519	Sensory transduction histidine kinase	Signal transduction mechanisms	CELLULAR PROCESSES AND SIGNALING
jgi|Thaps3|264261|thaps1_ua_kg.chr_14000168	40	NA
jgi|Thaps3|263610|thaps1_ua_kg.chr_9000138	40	KOG0519	Sensory transduction histidine kinase	Signal transduction mechanisms	CELLULAR PROCESSES AND SIGNALING
jgi|Thaps3|9222|fgenesh1_pg.C_chr_12000303	39	NA
jgi|Thaps3|263599|thaps1_ua_kg.chr_9000127	39	KOG0519	Sensory transduction histidine kinase	Signal transduction mechanisms	CELLULAR PROCESSES AND SIGNALING
jgi|Thaps3|23598|estExt_fgenesh1_pg.C_chr_70620	39	NA
jgi|Thaps3|2131|fgenesh1_pg.C_chr_2000086	39	NA
jgi|Thaps3|268232|estExt_thaps1_ua_kg.C_chr_20141	38	NA
jgi|Thaps3|24712|estExt_fgenesh1_pg.C_chr_130300	38	KOG0348	ATP-dependent RNA helicase	RNA processing and modification	INFORMATION STORAGE AND PROCESSING
jgi|Thaps3|23738|estExt_fgenesh1_pg.C_chr_80193	38	NA
jgi|Thaps3|21133|estExt_fgenesh1_pg.C_chr_20101	38	NA
jgi|Thaps3|24347|estExt_fgenesh1_pg.C_chr_11a0156	37	NA
jgi|Thaps3|261225|thaps1_ua_kg.chr_2000049	36	NA
jgi|Thaps3|7530|fgenesh1_pg.C_chr_8000191	35	NA
jgi|Thaps3|263129|thaps1_ua_kg.chr_7000086	35	NA
jgi|Phatr2|41562|fgenesh1_pg.C_chr_31000066	34	KOG1216	von Willebrand factor and related coagulation proteins	Defense mechanisms	CELLULAR PROCESSES AND SIGNALING
jgi|Phatr2|34199|fgenesh1_pg.C_chr_4000554	34	NA
jgi|Phatr2|11352|e_gw1.5.172.1	34	KOG0229	Phosphatidylinositol-4-phosphate 5-kinase	Signal transduction mechanisms	CELLULAR PROCESSES AND SIGNALING
jgi|Thaps3|9175|fgenesh1_pg.C_chr_12000256	33	KOG0519	Sensory transduction histidine kinase	Signal transduction mechanisms	CELLULAR PROCESSES AND SIGNALING
jgi|Thaps3|6560|fgenesh1_pg.C_chr_6000715	33	KOG1721	FOG: Zn-finger	General function prediction only	POORLY CHARACTERIZED
jgi|Thaps3|263899|thaps1_ua_kg.chr_12000050	33	NA
jgi|Thaps3|24704|estExt_fgenesh1_pg.C_chr_130285	33	KOG0519	Sensory transduction histidine kinase	Signal transduction mechanisms	CELLULAR PROCESSES AND SIGNALING
jgi|Phatr2|10974|e_gw1.4.78.1	33	NA
jgi|Thaps3|268593|estExt_thaps1_ua_kg.C_chr_40023	32	NA
jgi|Thaps3|264851|thaps1_ua_kg.chr_22000104	32	KOG0519	Sensory transduction histidine kinase	Signal transduction mechanisms	CELLULAR PROCESSES AND SIGNALING
jgi|Thaps3|25870|estExt_fgenesh1_pg.C_chr_230132	32	KOG4371	Membrane-associated protein tyrosine phosphatase PTP-BAS and related proteins, contain FERM domain	Signal transduction mechanisms	CELLULAR PROCESSES AND SIGNALING
jgi|Phatr2|48535|estExt_fgenesh1_pg.C_chr_180046	32	KOG0519	Sensory transduction histidine kinase	Signal transduction mechanisms	CELLULAR PROCESSES AND SIGNALING
jgi|Auran1|72863	32	KOG1216	von Willebrand factor and related coagulation proteins	Defense mechanisms	CELLULAR PROCESSES AND SIGNALING
jgi|Auran1|69259	32	KOG4297	C-type lectin	Defense mechanisms	CELLULAR PROCESSES AND SIGNALING
jgi|Auran1|12409	32	KOG0229	Phosphatidylinositol-4-phosphate 5-kinase	Signal transduction mechanisms	CELLULAR PROCESSES AND SIGNALING
jgi|Thaps3|264262|thaps1_ua_kg.chr_14000169	31	NA
jgi|Thaps3|11287|fgenesh1_pg.C_chr_19b_31000030	31	NA
jgi|Thaps3|25872|estExt_fgenesh1_pg.C_chr_230135	30	NA
jgi|Thaps3|1870|fgenesh1_pg.C_chr_1001004	30	NA
jgi|Thaps3|25873|estExt_fgenesh1_pg.C_chr_230136	29	KOG1187	Serine/threonine protein kinase	Signal transduction mechanisms	CELLULAR PROCESSES AND SIGNALING
jgi|Thaps3|24733|estExt_fgenesh1_pg.C_chr_130348	28	KOG0519	Sensory transduction histidine kinase	Signal transduction mechanisms	CELLULAR PROCESSES AND SIGNALING
jgi|Thaps3|6692|fgenesh1_pg.C_chr_7000075	27	KOG1987	Speckle-type POZ protein SPOP and related proteins with TRAF, MATH and BTB/POZ domains	General function prediction only	POORLY CHARACTERIZED
jgi|Thaps3|24565|estExt_fgenesh1_pg.C_chr_120334	26	KOG0519	Sensory transduction histidine kinase	Signal transduction mechanisms	CELLULAR PROCESSES AND SIGNALING
jgi|Thaps3|21581|estExt_fgenesh1_pg.C_chr_21016	26	KOG1216	von Willebrand factor and related coagulation proteins	Extracellular structures	CELLULAR PROCESSES AND SIGNALING
jgi|Thaps3|10008|fgenesh1_pg.C_chr_14000353	26	NA
jgi|Auran1|68916	26	NA
jgi|Auran1|33279	26	KOG0229	Phosphatidylinositol-4-phosphate 5-kinase	Signal transduction mechanisms	CELLULAR PROCESSES AND SIGNALING
jgi|Thaps3|10042|fgenesh1_pg.C_chr_15000032	25	NA
jgi|Phatr2|50614|estExt_fgenesh1_pg.C_chr_320032	25	NA
jgi|Auran1|65363	25	KOG3765	Predicted glycosyltransferase	Carbohydrate transport and metabolism	METABOLISM
jgi|Thaps3|6585|fgenesh1_pg.C_chr_6000740	24	KOG1987	Speckle-type POZ protein SPOP and related proteins with TRAF, MATH and BTB/POZ domains	General function prediction only	POORLY CHARACTERIZED
jgi|Thaps3|23988|estExt_fgenesh1_pg.C_chr_90200	24	KOG1216	von Willebrand factor and related coagulation proteins	Defense mechanisms	CELLULAR PROCESSES AND SIGNALING
jgi|Phatr2|49028|estExt_fgenesh1_pg.C_chr_200140	24	KOG0519	Sensory transduction histidine kinase	Signal transduction mechanisms	CELLULAR PROCESSES AND SIGNALING
jgi|Phatr2|45780|estExt_fgenesh1_pg.C_chr_80094	24	KOG0519	Sensory transduction histidine kinase	Signal transduction mechanisms	CELLULAR PROCESSES AND SIGNALING
jgi|Phatr2|107|gw1.1.18.1	24	NA
jgi|Phatr2|10781|e_gw1.4.389.1	24	NA
jgi|Auran1|65882	24	KOG1995	Conserved Zn-finger protein	General function prediction only	POORLY CHARACTERIZED
jgi|Auran1|54776	24	KOG0229	Phosphatidylinositol-4-phosphate 5-kinase	Signal transduction mechanisms	CELLULAR PROCESSES AND SIGNALING
jgi|Thaps3|9257|fgenesh1_pg.C_chr_12000338	23	KOG1878	Nuclear receptor coregulator SMRT/SMRTER, contains Myb-like domains	Transcription	INFORMATION STORAGE AND PROCESSING
jgi|Phatr2|12927|e_gw1.9.7.1	23	NA
jgi|Auran1|39500	23	KOG1472	Histone acetyltransferase SAGA/ADA, catalytic subunit PCAF/GCN5 and related proteins	Transcription	INFORMATION STORAGE AND PROCESSING
jgi|Thaps3|23334|estExt_fgenesh1_pg.C_chr_70017	22	KOG1216	von Willebrand factor and related coagulation proteins	Defense mechanisms	CELLULAR PROCESSES AND SIGNALING
jgi|Thaps3|20565|estExt_fgenesh1_pg.C_chr_10012	22	NA
jgi|Auran1|68863	22	KOG0382	Carbonic anhydrase	General function prediction only	POORLY CHARACTERIZED
jgi|Thaps3|7816|fgenesh1_pg.C_chr_8000477	21	KOG0519	Sensory transduction histidine kinase	Signal transduction mechanisms	CELLULAR PROCESSES AND SIGNALING
jgi|Thaps3|269633|estExt_thaps1_ua_kg.C_chr_120072	21	NA
jgi|Thaps3|24694|estExt_fgenesh1_pg.C_chr_130264	21	NA
jgi|Auran1|19388	21	NA
jgi|Thaps3|7256|fgenesh1_pg.C_chr_7000639	20	NA
jgi|Thaps3|5043|fgenesh1_pg.C_chr_5000085	20	NA
jgi|Phatr2|50602|estExt_fgenesh1_pg.C_chr_320016	20	NA

## Sheet: 4-#silicate & silaffin
	Sc	Tp	Pt	Vb
Sil1	7	12	3	0
Sil2	6	9	0	0
Sil3	0	2	0	0
SIT1	2	3	4	0
SIT2	2	4	4	0
SIT3	2	3	4	0
TPSIL2	0	2	0	0

## Sheet: 5-HAB genes publication
Gene name	Gene ID /Diatom (Thalassiosira)	GO	PMID
Ammonium transporter	7446649, 7443520, 7450192, 7452262, 7197550, 17362365, 7204486, 7198012, 7199619, 7201625, 7197168, etc…	15696	21729317
Glutamine synthetase, type III	7203740, 7448923	1901704	21729317
Mn-dependent inorganic	17362203		21729317
Plastid inorganic pyrophosphatase			21729317
V type H+-translocating inorganic pyrophosphatase	19947984, 19944515		21729317
Acid phosphatase	17362892, 9479008, 9477026, 9473232, 9473231, 9473229, 9461484, 9473233, 9473230, 17362334, 17360491, etc…	3993	21729317
Purple acid phosphatase	9477026, 17362334, 17359840, 9469524, 9476790, 9469138, 19945140, 7444022		21729317
Alkaline phosphatase	7445522, 9463011, 9463007, 7444164, 17360109, 7201029, 7198161, 7449328, 7443642, 7443114	4035	21729317
Plastid phosphate translocator	7197026, 7196797, 7196130, 7444973		21729317
Glutamine synthetase, type II			21729317
phoR	7204469, 7200707, 9461455, 19945772		21729317
phoB	6335674, 6335570, 7204469, 7203123, 7202697, 7200707, 7200614, 7200611, 7199631, 7197731, 7195765, etc…		21729317
dehydrogenase genes	7448291, 7453058, 7445754, 7451797, 7449745, 7450000, 7451068		21729317
glutamine transcriptional signal			21729317
phoA	7444247	16020	21729317
S-adenosyl-methionine		30418	21729317
Structural consituent of ribosome	7198482, 7446135, 7441940, 17362798, 17361770, 17360122, 7199620, 7194867, 9479349, 9472787, 9472135,etc..	3735	21729317
Macromolecule bio synthetic process		9059	21729317
Sulfur amino acid metabolic process		96	21729317
Gneneration of precursor metabolites and energy		6091	21729317
UPD-glucose 6- dehydrogenase activity		3979	21729317
Cellular biosynthetic process		44249	21729317
Nitrogen compound biosynthetic process			21729317
Coenzyme metabolic process		6732	21729317
Chloroplast		9507	21729317
Photosystem		9521	21729317
Generation of precursor metabolites and energy		6091	21729317
Structural molecule activity		5198	21729317
Magnesium ion binding		287	21729317
Cellular macromolecule metabolic process		44260	21729317
sulfolipid	7452379	46506	25104951
cpn60	9470953, 7197068, 7196793, 7446913, 7449248, 7449076, 7441817, 17360167, 17360044, 7204662, 7200509, etc…	42026	15459382
psb28	11542140, 7056000, 11541711, 10446793, 10043985, 19740605, 9740475, 19740298, 19740110, 19739892, 19739741, etc…		19036835
Photosynthesis, light reaction		19684	21729317
Transcription from plastid promoter		42793	21729317
Plastid		9536	21729317
Thylakoid membrane	7450983, 7447394, 7444259, 8594919, 8594842, 8594822, 8594814, 8594805, 8594802, 8594795, 8594792, etc..	42651	21729317
Cyanelle		9842	21729317
Light harvesting complex	17362614, 17362477, 17360353, 17360156, 17359799	30076	25104951
sil-1	7451772	51082	24065158
silaffins	7445519		24065158
Electron carrier activity		9055	21729317
Intracellular organelle		43229	21729317
Structural constituent of ribosome		3735	21729317
Structural molecule activity		5198	21729317
Structural constituent of ribosome		3735	21729317
Growth	17359916, 7447702, 7447686, 7447360, 7447007, 7441790, 9461742, 7445131, 19954076, 19944831, 19943569, etc…	40007
MADS-box	9464022	97162	15459382
metal detoxification	7450518	10038	25104951
silicic acid transporter	7450065, 7447140, 7444619, 7194691, 7198177	15708	19829693

## Sheet: 6-HAB genes in At
Name (Gene Ontology ID)	Annotations	Proteins
Response to stimulus(0050896)	23187	7896
Plastid(0009536)	9472	2505
Photosynthesis(0015979)	867	472
Photosynthetic membrane(0034357)	944	466
Transcription from plastid promoter(0042793)	72	66
Nitrogen compound transport(0071705)	1447	794
Glutamine family amino acid metabolic process(0009064)	192	122
cell growth(0016049)	793	562
phosphorus metabolic process(0006793)	17892	5023

## Sheet: 7-HAB genes in Cr
Name (Gene Ontology ID)	Annotations	Proteins
Response to stimulus	2099	939
Plastid	3065	1017
Photosynthesis	870	406
Photosynthetic membrane	796	345
Transcription from plastid promoter	27	27
Nitrogen compound transport(0071705)	216	92
Glutamine family amino acid metabolic process(0009064)	72	39
cell growth	55	38
phosphorus metabolic process	5107	1735
